# Supplementary material for: Psychiatrists’ Insights on Integrating Occupational Therapy in Mental Health Care: A Multisite Middle Eastern Study
Source: Int J Environ Res Public Health. 2024 Jul 26;21(8):974. doi: 10.3390/ijerph21080974 (PMC11354036; doi:10.3390/ijerph21080974)
Supplement: Supplementary file 1 [file ijerph-21-00974-s001.zip]

Archive with 1 entries (1 files):
- ijerph-3060390-supplementary.pdf
